# Supplementary material for: Integration analysis of MKK and MAPK family members highlights potential MAPK signaling modules in cotton
Source: Sci Rep. 2016 Jul 15;6:29781. doi: 10.1038/srep29781 (PMC4945917; doi:10.1038/srep29781)
Supplement: Supplementary Dataset S1 [file srep29781-s2.xls]

## Sheet: Sheet1
Supplementary Dataset 1. List of MKK genes in A. thaliana, O. sativa, G. raimondii, G. hirsutum, G. arboreum and G. barbadense.
A. thaliana		O. sativa		G. raimondii		G. hrisutum		G. barbadense		G. arboreum
Gene name	Assession number	Gene name	Assession number	Gene name	Assession number	Gene name	Assession number	Gene name	Assession number	Gene name	Assession number
AtMKK1	AT4G26070.2	OsMKK1	LOC_Os06g05520.1	GrMKK1D	Gorai.009G033800.1	GhMKK1A	Gh_A05G0237	GbMKK1A	AA_37742	GaMKK1A	Cotton_A_09342
						GhMKK1D	Gh_D05G0323	GbMKK1D	DD_41456
AtMKK2	AT4G29810.2			GrMKK2_1D	Gorai.001G013600.1	GhMKK2_1A	Gh_A07G0124	GbMKK2_1A	AA_35123	GaMKK2_1A	Cotton_A_05713
						GhMKK2_1D	Gh_D07G2384	GbMKK2_1D	DD_16766
				GrMKK2_2D	Gorai.010G085300.1	GhMKK2_2A	Gh_A06G0660	GbMKK2_2A	AA_47008	GaMKK2_2A	Cotton_A_06675
						GhMKK2_2D	Gh_D06G0748	GbMKK2_2D	DD_16868
AtMKK3	AT5G40440.1	OsMKK3	LOC_Os06g27890.1	GrMKK3D	Gorai.007G075600.1	GhMKK3A	Gh_A11G0616	GbMKK3A	AA_22429	GaMKK3A	Cotton_A_20635
						GhMKK3D	Gh_D11G0703	GbMKK3D	DD_38807
AtMKK4	AT1G51660.1	OsMKK4	LOC_Os02g54600.1	GrMKK4D	Gorai.010G221800.1					GaMKK4A	Cotton_A_25919
						GhMKK4D	Gh_D06G1960	GbMKK4D	DD_14918
AtMKK5	AT3G21220.1	OsMKK5	LOC_Os06g09180.1	GrMKK5D	Gorai.009G117800.1	GhMKK5A	Gh_A05G0965	GbMKK5A	AA_33212	GaMKK5A	Cotton_A_15069
						GhMKK5D	Gh_D05G1074	GbMKK5D	DD_14918
AtMKK6	AT5G56580.1	OsMKK6	LOC_Os01g32660.1	GrMKK6D	Gorai.013G229600.1	GhMKK6A	Gh_A13G1734	GbMKK6A	AA_17479	GaMKK6A	Cotton_A_03119
						GhMKK6D	Gh_D13G2082	GbMKK6D	DD_20311
AtMKK7	AT1G18350.1			GrMKK7D	Gorai.008G291700.1	GhMKK7A	Gh_A12G2448	GbMKK7A	AA_29448	GaMKK7A	Cotton_A_01454
						GhMKK7D	Gh_D12G2574	GbMKK7D	DD_23192
AtMKK8	AT3G06230.1
AtMKK9	AT1G73500.1			GrMKK9D	Gorai.008G291800.1					GaMKK9A	Cotton_A_01455
						GhMKK9D	Gh_A12G2448	GbMKK9D	DD_23193
AtMKK10	AT1G32320.1	OsMKK10_1	LOC_Os02g46760.1	GrMKK10_1D	Gorai.003G184000.1	GhMKK10_1A	Gh_A03G1976	GbMKK10_1A	AA_32349	GaMKK10_1A	Cotton_A_33385
						GhMKK10_1D	Gh_D03G1645	GbMKK10_1D	DD_26366
		OsMKK10_2	LOC_Os03g12390.1	GrMKK10_2D	Gorai.008G225100.1	GhMKK10_2A	Gh_A12G1883	GbMKK10_2A	AA_24210	GaMKK10_2A	Cotton_A_07922
						GhMKK10_2D	Gh_D12G2062	GbMKK10_2D	DD_26366
		OsMKK10_3	LOC_Os03g50550.1
