# Supplementary material for: Integration analysis of MKK and MAPK family members highlights potential MAPK signaling modules in cotton
Source: Sci Rep. 2016 Jul 15;6:29781. doi: 10.1038/srep29781 (PMC4945917; doi:10.1038/srep29781)
Supplement: Supplementary Dataset S2 [file srep29781-s3.xls]

## Sheet: Sheet1
Supplementary Dataset 2. List of MAPK genes in A. thaliana, O. sativa, G. raimondii, G. hirsutum, G. arboreum and G. barbadense.
A. thaliana		O. sativa		G. raimondii		G. hirsutum		G. barbadense		G. arboreum
Gene name	Accession number	Gene name	Accession number	Gene name	Assession number	Gene name	Assession number	Gene name	Assession number	Gene name	Assession number
AtMPK1	AT1G10210			GrMPK5	Gorai.005G109500.1	GhMPK5A	Gh_A03G0709	GbMPK5A	AA_21904	GaMPK5	Cotton_A_19078
						GhMPK5D	Gh_D02G0958	GbMPK5D	DD_03334
AtMPK2	AT1G59580			GrMPK14	Gorai.009G199400.1	GhMPK14A	Gh_A05G3797	GbMPK14A	AA_39386	GaMPK14	Cotton_A_07852
						GhMPK14D	Gh_D05G1825	GbMPK14D	DD_25124
AtMPK3	AT3G45640	OsMPK5	AP004278	GrMPK9	Gorai.003G139900.1	GhMPK9A	Gh_A03G0291	GbMPK9A	AA_32802	GaMPK9	Cotton_A_02201
						GhMPK9D	Gh_D03G1283	GbMPK9D	DD_42290
				GrMPK13	Gorai.009G104600.1	GhMPK13A	Gh_A05G0864	GbMPK13A	AA_45828	GaMPK13	Cotton_A_07028
						GhMPK13D	Gh_D05G3876	GbMPK13D	DD_30127
AtMPK4	AT4G01370			GrMPK16	Gorai.001G158800.1	GhMPK16A	Gh_A07G1297	GbMPK16A	AA_11952	GaMPK16	Cotton_A_33211
						GhMPK16D	Gh_D07G1410	GbMPK16D	DD_35407
				GrMPK17	Gorai.001G159000.1	GhMPK17A	Gh_A07G1299	GbMPK17A	AA_11950	GaMPK17	Cotton_A_33211
						GhMPK17D	Gh_D07G1410	GbMPK17D	DD_30102
AtMPK5	AT4G11330	OsMPK2	AP005191	GrMPK10	Gorai.003G155700.1	GhMPK10A	Gh_A03G0163			GaMPK10	Cotton_A_11681
						GhMPK10D	Gh_D03G1422	GbMPK10D	DD_26209
				GrMPK27	Gorai.008G249800.1	GhMPK27A	Gh_A12G2676	GbMPK27A	AA_44303	GaMPK27	Cotton_A_32714
						GhMPK27D	Gh_D12G2757	GbMPK27D	DD_29372
AtMPK6	AT2G43790	OsMPK1	AP003222	GrMPK3	Gorai.005G011100.1	GhMPK3A	Gh_A02G0080	GbMPK3A	AA_21238	GaMPK3	Cotton_A_04377
						GhMPK3D	Gh_D02G0105	GbMPK3D	DD_42806
				GrMPK6	Gorai.005G123100.1	GhMPK6A	Gh_A03G0759	GbMPK6A	AA_20839	GaMPK6	Cotton_A_04377
						GhMPK6D	Gh_D02G1080	GbMPK6D	DD_32329
				GrMPK21	Gorai.011G132800.1	GhMPK21A	Gh_A10G1302	GbMPK21A	AA_30667	GaMPK21	Cotton_A_23784
						GhMPK21D	Gh_D10G1179	GbMPK21D	DD_08612
AtMPK7	AT2G18170	OsMPK3	AP006533	GrMPK8	Gorai.003G012800.1	GhMPK8A	Gh_A02G1605	GbMPK8A	AA_40207	GaMPK8	Cotton_A_01592
						GhMPK8D	Gh_D03G0118	GbMPK8D	DD_09064
				GrMPK20	Gorai.011G100600.1	GhMPK20A	Gh_A10G0867			GaMPK20	Cotton_A_17049
						GhMPK20D	Gh_D10G0887
				GrMPK23	Gorai.007G050000.1	GhMPK23A	Gh_A11G0401	GbMPK23A	AA_36846	GaMPK23	Cotton_A_28389
						GhMPK23D	Gh_D11G0464	GbMPK23D	DD_39282
				GrMPK25	Gorai.008G065400.1	GhMPK25A	Gh_A12G0575	GbMPK25A	AA_05445	GaMPK25	Cotton_A_28389
						GhMPK25D	Gh_D12G0590	GbMPK25D	DD_09123
AtMPK8	AT1G18150
AtMPK9	AT3G18040			GrMPK22	Gorai.007G004400.1	GhMPK22A	Gh_A11G0035	GbMPK22A	AA_47822	GaMPK22	Cotton_A_07602
						GhMPK22D	Gh_D11G0033	GbMPK22D	DD_09571
				GrMPK28	Gorai.008G289200.1	GhMPK28A	Gh_A12G2726	GbMPK28A	AA_25893	GaMPK28	Cotton_A_01430
						GhMPK28D	Gh_D12G2548	GbMPK28D	DD_22367
AtMPK10	AT3G59790
AtMPK11	AT1G01560			GrMPK18	Gorai.004G159400.1	GhMPK18A	Gh_A08G1183	GbMPK18A	AA_19682	GaMPK18	Cotton_A_31255
						GhMPK18D	Gh_D08G1467	GbMPK18D	DD_10399
				GrMPK26	Gorai.008G120100.1	GhMPK26A	Gh_A12G0964	GbMPK26A	AA_33511	GaMPK26	Cotton_A_20928
						GhMPK26D	Gh_D12G1076	GbMPK26D	DD_35080
AtMPK12	AT2G46070	OsMPK12	AC098571
AtMPK13	AT1G07880	OsMPK13	AP004799	GrMPK12	Gorai.009G103800.1	GhMPK12A	Gh_A05G0856	GbMPK12A	AA_48233	GaMPK12	Cotton_A_07020
						GhMPK12D	Gh_D05G3869	GbMPK12D	DD_30120
		OsMPK6	AC134232
AtMPK14	AT4G36450	OsMPK4	AC120986
AtMPK15	AT1G73670	OsMPK17	XP_015637400
AtMPK16	AT5G19010	OsMPK16	BAG91195	GrMPK4	Gorai.005G035600.1	GhMPK4A	Gh_A02G0240	GbMPK4A	AA_30022	GaMPK4	Cotton_A_24541
						GhMPK4D	Gh_D02G0309	GbMPK4D	DD_05583
		OsMPK14	AP005793
		OsMPK15	AP003725
AtMPK17	AT2G01450			GrMPK2	Gorai.002G178700.1	GhMPK2A	Gh_A01G2117	GbMPK2A	AA_02179	GaMPK2	Cotton_A_37089
						GhMPK2D	Gh_D01G1468	GbMPK2D	DD_01479
				GrMPK7	Gorai.005G161300.1	GhMPK7A	Gh_A03G2127	GbMPK7A	AA_10303	GaMPK7	Cotton_A_25849
						GhMPK7D	Gh_D02G1456	GbMPK7D	DD_28214
AtMPK18	AT1G53510			GrMPK1	Gorai.002G045300.1	GhMPK1A	Gh_A01G0304	GbMPK1A	AA_33721	GaMPK1	Cotton_A_25334
						GhMPK1D	Gh_D01G0338	GbMPK1D	DD_13733
				GrMPK24	Gorai.007G332300.1	GhMPK24A	Gh_A11G3283	GbMPK24A	AA_09529	GaMPK24	Cotton_A_22593
						GhMPK24D	Gh_D11G2977
AtMPK19	AT3G14720			GrMPK15	Gorai.009G361300.1	GhMPK15A	Gh_A04G0385	GbMPK15A	AA_47457	GaMPK15	Cotton_A_22570
						GhMPK15D	Gh_D05G3251	GbMPK15D	DD_15664
AtMPK20	AT2G42880	OsMPK7	AP003621	GrMPK11	Gorai.012G041500.1	GhMPK11A	Gh_A05G3276	GbMPK11A	AA_11854	GaMPK11	Cotton_A_29153
						GhMPK11D	Gh_D04G0332	GbMPK11D	DD_11583
		OsMPK8	AP003220	GrMPK19	Gorai.006G007700.1	GhMPK19A	Gh_A09G0065	GbMPK19A	AA_13984	GaMPK19	Cotton_A_14752
						GhMPK19D	Gh_D09G0061	GbMPK19D	DD_18408
		OsMPK9	AC104277
		OsMPK10	AC135497
		OsMPK11	AC098573
