# Supplementary material for: Integration analysis of MKK and MAPK family members highlights potential MAPK signaling modules in cotton
Source: Sci Rep. 2016 Jul 15;6:29781. doi: 10.1038/srep29781 (PMC4945917; doi:10.1038/srep29781)
Supplement: Supplementary Dataset S3 [file srep29781-s4.xls]

## Sheet: Sheet1
Supplementary Dataset 3. The transcriptome data (log2FPKM) of MKK and MAPK in distinct tissues
Family	Gene	Root	stem	leaf	torus	petal	stamen	pistil	calycle	-3_ovule	-1_ovule	0_ovule	1_ovule	3_ovule	5_ovule	10_ovule	20_ovule	25_ovule	35_ovule	5_fiber	10_fiber	20_fiber	25_fiber
	GhMPK1	13.4288	30.0018	22.9297	4.391	17.2837	1.9524	12.3175	8.9065	12.761	11.8581	11.5965	21.177	10.6824	7.6625	13.6007	4.8196	2.3159	1.9509	5.454	2.8388	4.8615	3.9117
	GhMPK2	4.9822	11.3776	11.1529	16.7657	113.577	35.4373	18.2925	34.2986	9.8436	4.9901	5.9129	4.3278	6.9614	9.5835	7.5554	5.6733	3.068	1.8031	5.9436	4.0457	6.119	7.2186
	GhMPK3	16.2962	13.0505	12.4968	10.8465	21.046	11.6191	13.4054	11.4949	9.164	7.6258	9.5751	9.6452	16.577	9.67	11.2214	5.8266	3.0473	1.4062	21.6017	20.8569	12.3575	9.0552
	GhMPK4	41.6926	43.2546	34.2877	32.0506	71.9626	24.2757	53.8083	47.6118	39.5605	35.4365	42.2516	43.3041	31.0934	40.411	41.5555	18.8882	15.5257	12.114	20.2996	17.4689	18.0365	18.5658
	GhMPK5	10.7172	15.1031	5.359	13.7211	3.218	2.7751	7.0993	6.4262	5.4929	5.5858	4.9064	6.7127	5.8279	5.1971	7.8339	10.1555	4.9564	10.0087	8.1987	7.9261	8.8314	7.7468
	GhMPK6	15.8072	21.4764	12.1286	15.8956	15.7581	16.8008	13.5481	15.7215	19.5493	17.9884	19.6109	26.7699	21.0914	18.614	15.08	13.0856	7.4976	3.4857	16.3106	15.8839	10.3252	7.1112
	GhMPK7	12.2022	18.7041	13.4616	55.1065	97.1767	159.456	15.9062	286.873	10.2552	11.8079	12.5196	13.8746	9.719	9.4624	7.3362	6.0214	6.7106	5.7404	6.6341	5.0989	16.5444	9.9413
	GhMPK8	10.2491	6.0058	5.4039	4.3824	7.2201	2.7355	5.0315	3.3073	1.2397	1.4065	2.2997	5.5804	2.6679	3.4497	3.5437	3.0573	1.1759	1.1768	1.98	1.1312	4.3639	3.2249
	GhMPK9	83.8947	7.1127	48.8185	5.6147	10.231	1.6419	1.0132	7.6914	6.6248	1.9001	20.1064	1.2428	4.0895	1.8616	20.3494	3.061	20.853	1.4394	6.6611	15.1695	5.0092	16.3568
	GhMPK10	12.7873	11.6851	10.6525	5.8093	2.0719	2.0737	10.2105	7.0095	16.0985	10.9758	14.8864	12.8671	13.0339	9.1038	10.6553	8.8624	6.4917	4.6204	9.0987	5.8122	9.0607	7.4125
MAPK	GhMPK11	6.9958	19.4116	12.8785	29.7593	22.9632	12.4165	31.0352	28.5223	15.8477	45.0969	23.3944	18.2399	19.4836	26.4081	15.796	17.4928	18.2122	24.1402	7.622	3.8446	12.9995	15.581
	GhMPK12	4.2478	4.2282	7.9718	4.8415	2.0249	0.504	5.6126	7.6296	4.577	3.2675	3.8015	4.1724	5.3612	2.4413	2.3591	4.2985	4.5067	5.3686	2.1526	1.5018	5.7249	5.047
	GhMPK13	44.0523	4.2628	20.2698	5.7738	147.802	25.5793	3.8474	5.6106	9.7672	1.3063	8.8291	8.2743	16.0188	4.4075	29.5373	7.0048	17.9213	1.6264	5.3689	23.1062	7.6954	50.3263
	GhMPK14	32.9565	24.8178	17.3751	9.281	27.3009	6.3209	9.2045	13.0175	19.589	15.3434	16.2355	19.2647	8.6946	13.9769	10.9484	8.3557	11.903	16.5622	4.3395	3.4827	9.9457	12.3615
	GhMPK15	4.9184	7.2302	17.7539	23.4912	48.7082	71.0243	24.5575	58.7765	14.7526	29.228	13.6689	22.2556	11.4471	11.2875	10.8536	4.8609	3.6534	2.3952	6.6062	10.4836	22.7412	11.5413
	GhMPK16	8.0139	6.9826	6.3815	5.6536	1.8848	1.6707	5.0472	5.3153	5.8156	6.8094	5.8201	7.8009	5.1466	9.123	9.2617	3.0753	2.5647	1.1261	6.5658	6.1757	3.5819	3.596
	GhMPK17	3.8669	2.3096	3.5411	2.7767	0.3373	1.412	2.6513	1.8877	4.6683	3.4355	3.6382	5.0049	2.6659	3.0666	3.9992	2.521	1.6412	1.5881	2.364	1.649	2.0901	1.843
	GhMPK18	59.8699	10.0632	61.4898	7.2773	1.0741	2.2883	8.0421	13.7823	14.8879	28.8322	39.1521	7.7147	11.7315	16.4396	23.2995	6.297	4.3858	3.7108	8.6019	8.1379	6.7568	8.4804
	GhMPK19	3.5693	5.171	5.464	4.3819	2.1444	4.3338	3.4941	4.0601	11.5287	17.5764	10.776	9.767	7.7029	10.5973	7.0562	8.325	5.5337	5.3349	9.705	7.3536	9.5716	7.5829
	GhMPK20	7.5705	11.5404	7.4093	2.1234	7.7602	1.3054	5.1792	3.7866	6.1033	7.7021	5.9694	3.9471	4.743	4.8772	2.0577	8.3898	8.5256	10.5916	3.3322	0.9315	3.4408	6.1952
	GhMPK21	1.2702	2.6925	2.2073	1.7758	0.1344	0.3406	2.3843	1.0949	2.0041	2.1404	2.6372	1.2429	1.7062	1.0854	1.9818	2.5987	2.2826	1.4341	1.3668	1.7024	0.2301	1.9767
	GhMPK22	4.2961	4.0368	2.4516	4.5232	2.0999	5.8565	4.9157	2.9969	5.8511	4.1738	4.2273	3.7278	5.4018	3.1064	5.7057	1.8281	0.8577	0.5164	7.0564	6.0276	5.8928	3.6394
	GhMPK23	10.7637	16.1249	8.7991	13.0117	19.8923	14.7314	10.8013	4.5536	20.8846	17.2124	20.7951	18.9189	26.2642	27.36	30.5219	6.2568	1.9109	2.0595	35.6881	35.3321	7.8046	7.7228
	GhMPK24	9.7992	17.2593	6.6265	13.822	6.6215	39.1136	19.4221	10.586	27.7017	32.6068	18.0479	39.5796	20.8656	37.4096	24.9407	16.5966	16.1669	26.0601	15.5112	12.2295	19.3286	19.5844
	GhMPK25	2.2413	0.1036	0.1743	1.0319	0.0484	0.4481	6.908	0.6099	11.6447	29.0661	10.4561	28.3519	18.6754	27.2158	13.0052	4.1857	3.0844	3.4087	5.8547	1.94	0.1652	3.1519
	GhMPK26	7.9352	12.2011	6.3602	8.9579	4.0954	4.6968	6.8231	4.8455	6.2709	8.9384	4.8981	9.5279	8.1753	7.2363	8.5242	10.3976	5.7704	3.5616	10.8048	11.6898	12.6027	7.7457
	GhMPK27	0	1.9399	22.4382	0.219	0.6659	0.301	0.2389	6.2734	0.1849	0.5193	0.332	0.3078	0.3736	0.5763	0.2215	0.0689	0	0.6656	0	0.0645	0.3255	0.2879
	GhMPK28	15.8814	7.6278	4.6338	20.9956	39.7477	23.3604	20.5406	7.1716	10.154	8.0694	8.5268	8.9734	10.1296	8.0961	16.0472	11.3589	6.7361	3.5436	7.6969	6.7761	10.3006	9.6672
	GhMKK1	18.5779	11.8824	18.3556	13.1822	5.8702	5.1963	11.0263	12.4453	7.1407	9.3766	8.3738	8.1165	9.5414	7.6313	10.0003	9.1959	6.4319	5.2458	12.4418	5.8883	4.8154	6.7666
	GhMKK2_1	2.2506	1.698	6.9447	0.3829	3.9017	1.5795	1.0704	2.408	0	0.0683	0.1655	0.4754	0.4216	0.3212	0.2331	0.5302	0	0	0.5239	1.8989	15.1659	6.8909
	GhMKK2_2	22.9849	20.4404	24.0767	22.7997	30.5553	20.5343	19.5918	15.6362	15.3588	18.6914	15.1092	24.2055	25.3621	14.1615	26.3962	16.5566	8.7465	3.4203	35.7265	36.7222	19.1961	17.9356
	GhMKK3	21.2773	18.4083	17.8867	20.8083	13.8916	15.7768	14.081	16.3773	6.6723	7.4422	10.4617	12.5782	11.8359	6.9927	13.2089	13.3789	8.1789	4.3345	9.1914	7.0972	21.7998	13.6179
MKK	GhMKK4	0	0	0	4.3334	0	0	0	5.7767	1.1706	1.5709	1.42	2.7867	3.1761	1.064	2.1727	0.3967	0.1641	0	4.0999	4.5291	0.9361	1.3738
	GhMKK5	32.0558	11.9093	12.2259	11.108	5.9986	6.7924	21.3594	4.9795	22.7454	14.3482	29.1023	10.7773	15.336	14.2636	18.8014	15.074	12.0006	4.9892	3.0732	4.1615	12.7188	13.3174
	GhMKK6	2.6406	3.585	0.2695	1.7011	0.3601	0.5202	5.372	0.5516	12.2704	7.219	11.4667	7.3586	8.0941	12.2045	6.9411	5.3552	1.3841	0.6155	2.2237	1.1137	0.6144	0.8435
	GhMKK7	80.5161	4.0625	53.7103	9.5721	2.5864	4.4977	11.3577	26.1341	11.6654	6.094	4.0489	12.1172	16.4073	11.6733	10.0155	3.0648	10.1092	1.8271	2.9863	2.1704	13.0937	22.7536
	GhMKK9	0	0	0	0	0	0	0	0.5646	0	0	0	0	0	0	0	0	0	0	0	0	0	0.05
	GhMKK10_1	0.3643	0.1245	0.4251	0.2659	0.1164	0.3665	0.6418	0.1129	0.1123	0.237	0.2306	0.3745	0.0699	0.2811	0.1351	0.1675	0.1733	0.2309	0.1709	0.0784	0	0.1501
	GhMKK10_2	0.184	0.5698	0.3062	0.5357	0.1772	0.8935	0.7712	0.0577	1.702	0.7976	1.7418	0.4348	1.3044	0.9985	1.6347	0.5076	0.3478	0.234	0.4004	0.1588	0.1983	0.4557
