# Supplementary material for: Integration analysis of MKK and MAPK family members highlights potential MAPK signaling modules in cotton
Source: Sci Rep. 2016 Jul 15;6:29781. doi: 10.1038/srep29781 (PMC4945917; doi:10.1038/srep29781)
Supplement: Supplementary Dataset S4 [file srep29781-s5.xls]

## Sheet: Sheet1
Supplementary Dataset 4. The expression level of MKK and MAPK in response to stress-signal treatments.
Treatments	Gene	0.5H	1H	2H	4H	6H	8H	10H	12H	24H
	GhMPK16	4.4494	6.1222	6.9415	6.8723	7.4171	9.9266	7.0975	6.7443	6.5555
	GhMPK18	-2.3395	-1.1112	-1.1807	-0.6225	0.7933	3.1643	0.5489	-0.252	-3.0626
	GhMPK10	0.2963	0.7932	1.4111	0.0561	1.0428	1.393	0.5855	0.3944	-0.7107
	GhMPK27	5.2306	0.9782	1.8918	0.5166	2.0469	2.7495	1.3271	2.0696	0.8334
	GhMPK12	0.9229	2.3902	0.4223	0.173	0.8379	7.5619	3.2101	4.1562	2.9243
	GhMPK3	0.7878	0.3617	2.1098	1.0276	2.0641	2.0406	1.7819	-0.2468	-0.4585
	GhMPK6	-0.249	0.735	-0.031	-0.3718	-0.5927	2.4787	0.2795	1.4987	0.9645
	GhMPK9	0.2536	-0.7824	0.3943	1.8824	1.7186	3.1383	2.5914	3.7256	3.7869
	GhMPK13	-1.0247	-2.506	0.695	0.2809	0.9151	1.6795	1.0101	0.8314	0.0192
	GhMPK14	5.8539	2.4587	4.5061	3.02	2.3836	5.036	6.0511	3.8222	5.173
	GhMPK5	1.6839	0.1515	0.7485	0.2429	1.1615	2.7179	1.8599	0.529	0.6236
	GhMPK25	-0.6486	1.2564	-0.657	0.8764	3.3696	5.161	1.5831	-0.4491	-0.7025
	GhMPK8	0.3128	-0.5367	2.8023	-0.0579	2.727	3.7942	2.2084	-0.2253	1.18
	GhMPK20	0.9288	2.6	2.4873	3.7715	4.2671	3.7484	0.833	2.5327	3.8704
JA	GhMPK23	-3.7301	-1.9842	-3.0227	-1.969	1.1245	4.1911	-0.4089	-1.8371	-2.1592
	GhMPK2	1.1332	1.6031	1.9161	1.4479	3.1077	1.7392	0.7734	-0.1234	-0.0058
	GhMPK7	0.1747	8.5072	7.5905	3.5517	5.9627	6.4394	2.4721	2.9768	1.5805
	GhMPK22	0.1967	-2.6377	1.587	-0.5131	-0.1213	4.1887	-0.0518	0.0925	0.5481
	GhMPK28	-4.0089	-1.3013	1.5711	-0.3296	-2.2814	0.0295	2.5001	0.835	0.1363
	GhMPK11	5.3462	4.8074	7.1337	2.0947	6.7897	4.3198	4.0209	4.6347	2.3591
	GhMPK19	2.3513	2	5.1647	1.7972	3.8168	3.6413	1.9396	1.52	4.1996
	GhMPK15	4.0048	4.5515	3.2202	1.276	3.4391	5.8126	4.1334	5.2135	3.3155
	GhMPK24	0.7765	1.6862	3.6002	4.2361	2.9452	2.5247	0.2048	2.4502	1.1145
	GhMKK3	0.9762	0.0821	-0.0284	-0.3463	0.4023	0.2886	0.0092	-0.3565	-0.5478
	GhMKK1	2.3022	2.7688	3.2628	3.657	3.6319	3.4698	3.4143	4.0948	3.6167
	GhMKK2_1	0.9179	0.6568	0.4962	0.6463	0.5538	0.4259	0.3761	0.5699	0.3034
	GhMKK2_2	1.4683	0.2599	0.838	0.8787	0.9044	0.2946	0.805	0.5108	0.2014
	GhMKK6	1.9449	1.6825	-2.2498	-2.2724	-0.0005	2.5625	-0.6057	1.6783	-2.0209
	GhMKK5	0.4743	-0.2278	0.5667	0.153	0.0821	0.2042	-0.155	0.2344	-0.1735
	GhMKK4	-0.4762	-0.7972	-0.0582	0.0643	-0.2922	-0.4869	-0.7478	-0.1912	-0.7406
	GhMKK7	-0.2369	-3.3479	1.103	2.4888	0.0152	-2.0724	-1.0864	0.856	0.9706
	GhMKK10_1	0.7819	1.8603	0.7514	0.8704	-0.1492	1.5981	-0.3791	0.3386	0.891
	GhMKK10_2	-0.3806	-0.055	0.055	-1.06	0.2011	0.7171	0.341	0.0205	-0.1203
	GhMPK16	0.6776	-0.2741	-0.145	0.5709	-0.3784	-0.1198	0.5391	0.3138	0.7678
	GhMPK18	-4.2425	-1.5631	-2.2303	-2.3043	-1.6697	0.678	0.9384	-1.2399	-1.181
	GhMPK10	-3.103	-2.3788	-2.1238	-1.6602	-2.1908	-2.9429	-1.0748	-0.3046	-1.2227
	GhMPK27	-2.7834	-6.3484	-6.3512	-1.7577	-5.7135	-5.9127	-0.9694	1.2758	-5.4801
	GhMPK12	0.1987	5.9773	0.4404	0.6881	1.1205	3.6983	2.4575	4.6578	4.9566
	GhMPK3	-0.3268	-2.6109	-0.9384	-0.7052	-0.4729	-1.0798	0.1522	-0.8436	0.926
	GhMPK6	-0.1376	3.8786	0.7184	0.8978	0.1808	1.2455	0.6574	1.9786	0.8631
	GhMPK9	-2.2122	0.8278	-0.186	1.7678	-0.1253	-0.17	2.2679	0.6803	1.165
	GhMPK13	-1.4615	1.5866	1.072	1.4591	1.1136	0.5226	0.5226	1.1582	1.2504
	GhMPK14	-5.6887	-5.6887	-5.6887	-5.6887	-10.3107	-7.8122	-4.5395	-5.6887	0.595
	GhMPK5	0.843	0.9623	-0.9305	-0.0968	-0.0564	-0.3144	1.0503	0.1764	2.03
	GhMPK25	-1.2257	0.0941	-2.2632	-2.8075	-0.4718	-0.4392	0.4371	-0.6034	2.1819
	GhMPK8	1.4177	-1.611	1.0925	0.7963	0.1504	-0.8143	0.1255	-0.6577	1.7253
	GhMPK20	-1.8737	2.5025	-0.8498	-0.453	0.1506	1.4471	0.2986	-0.4723	1.753
ABA	GhMPK23	-4.3679	-1.4149	-3.229	-4.7072	-1.3219	-1.4139	0.1743	-1.808	-0.4728
	GhMPK2	0.4458	-0.9955	-1.0826	-0.5122	-0.9011	-1.4237	-0.809	-1.2358	-0.6309
	GhMPK7	1.3477	0.6486	2.8088	3.6291	0.1397	0.4649	0.8905	-0.2558	-0.4477
	GhMPK22	-0.6681	-0.2451	1.2506	-0.9571	-1.1418	-0.9864	-0.6271	-0.1388	-0.6631
	GhMPK28	-0.6557	-2.4746	2.6749	-2.7718	0.3393	1.3246	0.4262	4.1585	-0.9323
	GhMPK11	-1.7982	-1.7982	-0.1328	-1.0644	1.1733	-0.8183	1.1154	2.8935	-1.6885
	GhMPK19	-5.6289	-5.6289	-3.714	-2.6951	-2.5101	-2.8471	1.1642	1.1432	-0.5623
	GhMPK15	1.5152	3.5178	1.8868	1.2751	0.9692	3.0983	1.889	3.1001	-0.9036
	GhMPK24	0.8925	1.2494	1.3557	1.6655	1.0972	1.5544	1.4258	1.5015	1.8295
	GhMKK3	-0.2145	0.2426	-0.2155	-0.0538	0.2444	-0.0441	0.0135	-0.88	-1.3211
	GhMKK1	-0.0139	-0.0661	0.1425	0.4073	0.9249	0.2964	-0.2476	0.6108	-0.5074
	GhMKK2_1	0.4215	0.2699	0.3509	0.7217	1.0199	0.9798	0.2386	0.4304	-0.1215
	GhMKK2_2	0.6707	0.3848	0.2072	0.5678	1.1508	0.1047	0.5968	0.1233	-0.6887
	GhMKK6	-0.0579	1.8629	-0.4985	-0.1649	-1.3223	0.873	-0.3061	1.5717	1.5479
	GhMKK5	0.5974	0.674	0.9527	1.0815	0.8724	1.4977	1.2372	0.615	-0.0531
	GhMKK4	-0.389	-0.1537	-0.3271	0.2932	0.7117	0.4762	-0.4242	0.0886	-1.4223
	GhMKK7	-0.0398	0.3644	0.8776	1.941	2.7994	1.2049	-0.1019	1.86	-0.366
	GhMKK10_1	-0.8359	2.2649	0.5268	1.9431	1.2274	0.8779	0.7722	0.6836	0.7331
	GhMKK10_2	-0.6459	0.0882	0.0589	0.2781	-0.1428	-0.3438	-0.2194	-0.3678	-0.78
	GhMPK16	0.7104	-0.8964	0.1046	-0.9814	0.2127	-0.2673	1.4565	1.3613	1.6921
	GhMPK18	-4.113	-2.1344	-4.6581	0.513	-1.119	-0.2566	1.4017	3.0843	-0.8138
	GhMPK10	-2.3779	-2.7265	-2.2073	-3.6858	-1.8841	-3.2345	-0.5692	-1.1037	-0.141
	GhMPK27	-5.7115	-5.6326	-1.8076	-4.4841	-7.4773	-8.3877	-4.6479	-9.0509	-7.3406
	GhMPK12	0.1944	4.1513	0.4475	-1.1566	0.8653	3.5428	1.4903	2.5618	2.0636
	GhMPK3	-0.4161	-0.9817	1.352	-0.8956	2.8443	-0.725	1.377	-1.176	1.5898
	GhMPK6	-0.0743	1.8877	-0.3073	-1.2739	-0.1344	1.7574	1.1832	1.2671	1.2531
	GhMPK9	1.9398	1.8444	1.0648	2.2401	2.8989	3.0328	2.898	1.3634	5.7614
	GhMPK13	1.8366	1.578	2.9934	2.8578	4.2692	3.5706	2.658	1.202	4.7737
	GhMPK14	-6.6307	0.0001	0	-4.2808	-1.4355	-1.9134	-2.1253	-1.1305	0.8626
	GhMPK5	1.2917	-0.2333	-0.6702	-1.3073	-0.8193	-1.3079	0.8139	-1.7786	1.5836
	GhMPK25	4.9914	3.7126	3.1847	4.4856	6.6438	5.0306	6.6036	1.9018	3.5993
	GhMPK8	-1.4687	-4.3356	-2.0116	-4.7959	-1.5728	-0.6519	0.0001	-3.1286	-0.1323
	GhMPK20	-2.5011	-0.5688	-5.8169	-2.4727	-0.9503	-0.7143	0.2476	-3.073	0.9813
SA	GhMPK23	-2.4301	-1.214	1.5604	-1.8921	1.2656	-1.2172	0.6484	-1.1807	-0.1345
	GhMPK2	-0.6628	0.5958	1.6405	0.2546	1.2281	0.0545	1.9479	3.8673	-0.4886
	GhMPK7	0.3681	0.0639	0.6082	0.2681	0.0652	0.1899	0.2098	-2.6234	-0.6742
	GhMPK22	-0.2145	-1.2527	2.1213	-0.984	-0.21	-0.2529	-0.8754	-1.3151	-0.1308
	GhMPK28	-0.1496	2.8354	-1.9972	2.903	1.4647	4.8004	1.3614	4.2808	0.5572
	GhMPK11	-0.9908	0.0001	-0.178	-3.08	1.1282	-0.9563	0.7775	-2.3961	-2.9663
	GhMPK19	-3.3572	0.0001	-1.1972	-3.1829	0	-2.7282	0.7545	-1.7662	-1.2914
	GhMPK15	-0.7438	0.1321	-6.0291	-0.0884	-0.9951	-0.2389	1.1379	0.0001	-0.1037
	GhMPK24	-0.1834	-0.8425	-3.5205	-0.1434	0.1944	-0.4476	0.7691	-1.0555	-1.3929
	GhMKK3	-0.6042	-0.2853	0.0423	-0.8163	1.1372	0.374	0.2495	-0.2495	-0.2616
	GhMKK1	0.3537	0.6307	1.2479	0.3323	2.6856	0.624	1.5403	1.1685	0.7648
	GhMKK2_1	0.099	0.5335	1.0751	0.2404	3.1215	1.2265	1.2604	1.1788	1.0288
	GhMKK2_2	-0.4006	-0.4179	0.7677	-0.1579	2.9229	0.6409	0.326	0.4436	0.1204
	GhMKK6	-0.3524	-0.0103	1.1763	1.2365	-1.7508	1.1026	-0.5013	-0.7932	1.9866
	GhMKK5	0.6459	0.4055	0.8028	0.0895	2.379	3.1313	1.46	1.5916	1.0585
	GhMKK4	0.1697	-0.1583	-0.4556	-0.3373	3.5285	2.668	1.4428	1.1586	0.6185
	GhMKK7	4.0485	2.164	2.5635	3.5653	4.9978	1.8484	3.1657	2.9486	3.7875
	GhMKK10_1	-0.8165	0.452	2.7251	-0.5566	2.4217	0.1254	-2.1438	-0.0133	0.405
	GhMKK10_2	-0.1479	0.0243	0.9793	0.4905	1.721	1.3252	-0.8506	0.0052	-0.5793
The expression level of MKK and MAPK genes were presented as the log2(T/CK). T and CK indictae the relative expression levels in stress-signal treatments and the corresponding controls, respectively. H, hours.
