# Supplementary material for: Integration analysis of MKK and MAPK family members highlights potential MAPK signaling modules in cotton
Source: Sci Rep. 2016 Jul 15;6:29781. doi: 10.1038/srep29781 (PMC4945917; doi:10.1038/srep29781)
Supplement: Supplementary Dataset S5 [file srep29781-s6.xls]

## Sheet: Sheet1
Supplementary Dataset 5. The expression level of MKK and MAPK under different stress treatments.
Treatments	Gene	0.5H	1H	2H	4H	6H	8H	10H	12H	24H
	GhMPK16	0.8567	-0.5845	2.6174	1.6781	-1.0311	-0.2954	2.8435	-0.0689	0.9904
	GhMPK18	-2.2515	-3.0116	-3.6439	-3.3037	-4.2528	-3.4526	4.2853	0.8075	0
	GhMPK10	-2.2166	-3.5781	-1.7954	-1.3913	-0.4724	-2.9317	1.5498	0.5102	-0.2621
	GhMPK27	2.1161	-1.6364	-2.8606	-2.3216	-0.2779	-3.9367	3.1345	0.4305	-2.95
	GhMPK12	0.2988	3.9888	2.0512	1.7079	2.0054	1.9115	5.5121	4.5467	1.5491
	GhMPK3	-0.4814	-4.1418	-0.6844	-0.531	-0.1933	-2.3131	1.1802	-0.9656	-1.6502
	GhMPK6	-0.3603	0.3733	-0.1835	0.3644	-0.05	-0.5236	1.4997	1.7953	0.1965
	GhMPK9	-0.1634	-1.7935	-0.1184	1.0107	0.0604	0.7533	2.8725	2.3627	0.0943
	GhMPK13	-2.9018	-4.1916	-2.3367	-1.9705	-1.1966	-2.6171	1.5712	-0.0879	-2.8696
	GhMPK14	-3.0589	-2.2515	-2.2433	-1.7269	-1.6188	-0.3667	-1.1455	-0.8504	2.1566
	GhMPK5	0.934	-1.3618	-0.3804	0.3751	0.0323	-1.3557	2.873	0.0021	0.2608
	GhMPK25	-1.7729	-0.7508	-1.3479	-0.8198	2.5924	-1.5062	4.0123	-1.7512	-2.3104
	GhMPK8	0.3126	-0.3132	0.5237	0.0617	2.7356	-0.0407	3.6533	0.2009	-0.0486
	GhMPK20	0.1748	1.9986	0.9759	1.0955	3.3148	2.3921	3.8739	1.6835	2.0009
H2O2	GhMPK23	-1.5243	-0.8558	0.4024	-0.9646	0.243	-2.6883	2.9696	-2.3162	-2.3181
	GhMPK2	0.3876	-1.9826	-1.7763	0.6965	0.9383	-1.9142	1.433	0.4313	-1.2341
	GhMPK7	-0.8765	0.3246	1.0571	1.8664	3.2708	0.6921	5.3304	0.0404	-0.2104
	GhMPK22	-0.5978	-1.69	-0.1317	-1.1458	0.7191	-1.6291	2.2798	-0.4156	-0.6968
	GhMPK28	-4.3218	2.3074	1.1181	-1.9541	0.2375	2.2898	2.2466	-0.0266	-1.2012
	GhMPK11	3.8188	4.0875	4.4599	1.0078	4.3356	1.7869	7.7533	6.0727	1.7027
	GhMPK19	-4.9658	-6.3219	-7.214	-3.3598	-2.6101	-4.3191	0.84	1.381	-0.3396
	GhMPK15	0.3249	2.315	-0.2064	-1.567	0.6589	0.892	2.9493	0.9154	0.2935
	GhMPK24	1.4554	0.6997	3.0376	1.9863	2.5582	1.2218	5.5416	1.5845	0.656
	GhMKK3	0.7063	-0.0552	0.3813	0.5584	0.6092	0.0489	-0.9909	-0.128	-0.6411
	GhMKK1	0.4105	0.2296	0.0774	0.4853	0.7683	-0.0485	-0.7111	0.4268	-0.1049
	GhMKK2_1	0.6045	0.1446	-0.1702	0.6952	0.6551	-0.1228	-0.4038	0.5814	-0.0728
	GhMKK2_2	1.2441	-0.2155	0.2165	0.9526	0.5828	0.1196	-0.3747	0.6619	-0.0658
	GhMKK6	1.2841	0.4494	0.547	0.6129	-1.0776	0.6689	2.0924	-0.9739	-1.25
	GhMKK5	1.0831	-0.7005	0.188	0.7756	0.2036	0.0939	-0.3771	0.1822	0.6409
	GhMKK4	0.5107	-0.9457	-0.2418	0.3069	-0.1156	-0.6878	-1.3288	0.2348	0.1124
	GhMKK7	1.7102	1.2977	1.2612	2.3329	2.8124	1.3801	0.955	2.7181	1.086
	GhMKK10_1	1.2191	1.2511	0.8155	2.054	1.0235	-0.7334	0.3047	0.3395	0.6774
	GhMKK10_2	0.2943	0.3854	0.2178	0.6545	1.3042	-0.4054	-0.3943	-1.0891	-0.6897
	GhMPK16	1.2572	-0.3446	-1.6934	3.0466	-0.7436	0.897	0.3549	-0.4825	0.053
	GhMPK18	0.6087	-1.8507	-2.87	3.0595	2.9947	-0.042	0.144	0.3448	-1.2921
	GhMPK10	1.8542	1.7038	1.4789	3.8108	0.9734	1.9311	2.6607	3.4458	3.0194
	GhMPK27	8.3767	4.2278	3.7275	11.0557	6.1981	6.2289	5.6241	8.5886	5.7016
	GhMPK12	0.3436	-2.1143	-2.4144	3.0093	-1.4094	-0.1735	0.4119	-0.183	-0.6441
	GhMPK3	-0.4212	-0.6267	-1.7194	1.9282	-0.7428	0.4064	0.5087	-0.8831	-0.1812
	GhMPK6	0.2291	-0.6475	-1.4352	1.7716	-1.3036	-0.0415	-0.1521	0.6819	-0.4664
	GhMPK9	2.5639	-0.7536	-0.3915	2.0436	-0.3661	-1.5733	-0.474	-2.0117	-0.1269
	GhMPK13	0.6478	-1.8636	-3.1716	2.5212	-1.0994	-1.5142	0.5985	-1.4791	0.4501
	GhMPK14	0.0001	0.0001	-1.248	0.4487	-0.5628	0.9691	-2.7458	3.1679	-0.3931
	GhMPK5	0.1972	-0.6487	-2.0164	2.4187	-1.1587	0.2983	0.6945	1.0602	-0.4486
	GhMPK25	0.0505	-3.6459	-2.9216	4.3844	-0.4226	1.9219	1.7709	3.1642	-0.8222
	GhMPK8	1.1355	-1.3368	-2.3664	4.6035	-0.2479	0.0851	1.016	0.7777	0.2922
	GhMPK20	3.3645	1.2597	-0.2609	1.7336	0.0581	-0.056	0.6604	-0.8988	2.0161
NaCl	GhMPK23	3.7738	-2.0755	0.0701	7.5137	3.2452	5.8453	5.4233	6.4171	2.8874
	GhMPK2	1.011	-1.2483	-0.276	4.6814	0.1081	1.6	1.6281	7.3924	1.3801
	GhMPK7	3.1962	0.2968	-0.5804	3.9795	0.662	1.2015	0.1868	-0.2653	1.4747
	GhMPK22	0.0733	-0.9203	-2.4002	2.1626	-1.4911	-0.1838	0.6188	-0.2771	-0.3578
	GhMPK28	5.2452	7.4144	3.9061	2.1991	1.335	-1.9792	0.4357	2.0084	1.8656
	GhMPK11	0.0001	0.0001	0.0001	0.0001	1.0854	6.2889	3.0573	7.5271	7.5531
	GhMPK19	0.0001	0.0001	2.1954	0.0001	4.7594	7.1751	2.991	2.9324	4.5348
	GhMPK15	0.7844	0.232	0.6183	1.0407	-1.3295	1.3114	1.4118	2.553	0.6852
	GhMPK24	2.4444	2.0675	-0.3374	3.9471	-0.1324	1.6998	1.442	1.057	0.9456
	GhMKK3	-0.6843	0.2205	-0.5937	-0.0976	0.024	0.03	-0.8271	-0.2254	-1.7078
	GhMKK1	0.1695	0.2734	-0.8541	0.3802	0.7709	0.5868	0.5927	1.7195	0.2087
	GhMKK2_1	1.1644	1.0868	-0.3294	0.754	1.499	1.3906	0.9266	1.7775	0.3896
	GhMKK2_2	0.1238	0.3446	-0.3937	0.1976	-0.0458	-0.0155	-0.3031	0.236	-1.0428
	GhMKK6	0.4089	0.878	-0.7603	-0.5021	-0.7095	0.8801	-0.6844	-1.2566	-1.34
	GhMKK5	-0.2695	0.1191	0.1983	0.5434	0.2853	1.3241	0.0369	0.9001	-0.6131
	GhMKK4	0.1996	0.3164	0.2547	0.0641	0.0706	0.8631	-0.4165	0.7538	-1.1641
	GhMKK7	-0.9754	-1.2878	-1.5835	3.2745	0.9868	0.0241	0.4907	2.3248	-0.0689
	GhMKK10_1	-0.2953	1.1954	-0.3391	0.5926	0.3623	1.0244	-0.9125	0.6602	-0.7614
	GhMKK10_2	0.0578	1.1842	0.1886	0.0566	0.2811	-0.5261	-0.6115	-0.5529	-0.967
	GhMPK16	0.9412	0.6596	0.0676	1.0349	0.9633	1.0324	0.8568	0.6045	-0.5886
	GhMPK18	-2.9146	-2.7133	-1.3767	-1.2891	0.6623	-0.7166	2.7031	1.3371	-0.3439
	GhMPK10	-3.3522	-3.5101	-3.5987	-2.3331	-4.0447	-4.1883	-3.5589	-3.2083	-2.2972
	GhMPK27	4.0566	0.2437	0.0737	3.7426	2.4985	0.2005	0.6684	3.384	0.4991
	GhMPK12	0.1337	-0.5732	-1.2073	-0.4991	0.198	-1.1952	-0.0084	-0.9489	-1.8095
	GhMPK3	-0.3903	-0.2991	-0.4518	-0.1937	-0.1484	0.0282	0.1343	0.1845	-0.4703
	GhMPK6	-0.0924	-0.1811	-0.5933	0.2696	-0.3459	0.0292	0.0783	0.1055	-0.7846
	GhMPK9	-1.7266	0.1217	-1.124	-0.1765	-1.0427	-2.4447	-0.0197	-2.0571	-4.4842
	GhMPK13	-2.5351	-1.9444	-2.7046	-1.6006	-1.6029	-4.1608	-0.7733	-2.8555	-3.8754
	GhMPK14	5	5.5546	10.63	7.5129	11.0056	10.7514	6.9723	5.7604	5.5726
	GhMPK5	-0.4409	-0.674	-1.5268	-0.3014	0.6206	-0.2689	0.0358	0.2396	-0.7297
	GhMPK25	1.4148	0.3938	-0.9085	-0.4535	1.2059	0.3901	2.2489	-0.1761	-1.8409
	GhMPK8	-0.6391	-0.5807	-0.5413	0.8482	0.7881	-0.6222	0.6555	0.8542	0.2574
	GhMPK20	1.2424	0.4257	0.2114	-1.2625	0.628	-1.0631	-0.0386	0.4701	-1.2477
PEG	GhMPK23	1.234	-0.2607	-0.5449	-0.0345	2.3648	0.7936	2.0334	0.6481	-1.7442
	GhMPK2	1.9754	0.2225	2.5326	1.764	1.4947	2.4651	2.53	1.8037	0.4007
	GhMPK7	-0.2244	-0.3778	-0.3408	1.1519	0.6128	0.7449	0.6846	1.2718	2.3084
	GhMPK22	0.521	0.1019	-0.461	0.1493	0.419	0.1136	0.4556	0.6677	-0.1606
	GhMPK28	1.0103	2.8906	1.4724	-1.2524	-0.7199	-2.4954	-2.3554	-1.624	1.2453
	GhMPK11	0.3785	1.3785	1.9734	-0.8986	0.9176	0.7133	2.0188	0.8122	1.1027
	GhMPK19	-2.3219	-1	-1.2567	0.1406	0.9234	1.498	-0.8111	-3.9443	-0.9077
	GhMPK15	0.6552	0.5652	1.1765	1.0794	0.4164	1.3885	0.9402	1.65	-0.8651
	GhMPK24	-0.8761	-0.297	-1.9847	-1.8566	-1.6804	-2.2889	-1.6055	-2.0872	-2.6101
	GhMKK3	0.5426	-0.6817	-0.1506	-0.1406	0.3332	-0.1555	-0.2589	-0.0123	-0.2377
	GhMKK1	0.6459	0.2265	0.2438	0.6447	1.1785	0.9285	0.3782	1.0674	0.9163
	GhMKK2_1	0.5315	0.0136	0.0766	0.251	0.4598	0.2561	0.2292	0.6434	0.5377
	GhMKK2_2	0.7778	-0.5374	0.0517	0.0363	0.4522	-0.337	-0.3441	0.282	0.0386
	GhMKK6	1.6319	-0.309	0.2685	-1.1341	0.1688	0.5533	-0.3072	0.9075	0.1261
	GhMKK5	0.5707	-0.1721	0.6575	0.5362	0.8319	0.6169	0.7554	0.8278	0.4162
	GhMKK4	0.6189	-0.0605	0.1958	0.4431	0.5204	-0.0007	-0.2601	0.6084	0.305
	GhMKK7	0.3506	0.3273	0.3509	3.4191	3.7475	2.3952	1.8949	2.1473	3.375
	GhMKK10_1	-0.433	-0.673	-0.0813	0.0971	0.5499	0.8504	0.3295	-0.5669	0.6228
	GhMKK10_2	-0.6054	0.7246	0.1558	-0.9311	0.1847	-0.9122	-1.0384	-1.0582	0.2003
	GhMPK16	3.2258	0.6601	-0.6382	0.71	-0.0055	-1.0004	-0.5267	0.6867	1.5495
	GhMPK18	-2.684	1.2595	0.4547	-0.968	0.7366	2.0646	1.3022	-1.6266	0.1393
	GhMPK10	1.6064	0.0752	0.1783	2.357	-0.6713	-0.3506	-0.4398	0.3223	0.8223
	GhMPK27	-0.3062	0.3173	0.6088	1.5758	0.0859	2.7127	-0.2571	1.3689	2.0656
	GhMPK12	-0.1267	-0.9751	-0.6612	1.2094	0.4528	1.2164	0.3691	0.8349	2.3286
	GhMPK3	-0.248	0.9169	-0.2482	0.9794	0.54	-0.5793	-1.19	0.2631	-0.0834
	GhMPK6	4.0886	2.5656	1.9594	2.9738	1.5713	-0.0571	1.5651	1.7383	0.7263
	GhMPK9	2.6923	2.676	1.0818	4.3332	2.8099	2.7986	2.7764	2.7489	6.1579
	GhMPK13	0.1502	1.2965	-0.6495	1.7537	1.4259	0.2883	1.1231	0.3274	4.2871
	GhMPK14	-1.3219	-1.5146	-1.3201	3.3219	7.3574	2.7963	-1.5581	-0.4854	1.4655
	GhMPK5	1.9912	0.8745	-1.1007	-0.8964	-0.4603	-2.5957	0.1266	1.8016	1.9808
	GhMPK25	-2.0395	-0.7901	-2.2886	0.1207	-2.0476	-2.0762	-0.8476	1.8938	2.5352
	GhMPK8	-0.126	0.0632	-1.7122	0.6396	2.4065	-0.4759	-2.5893	2.1571	-0.6605
	GhMPK20	3.8565	1.5702	-0.1898	0.4358	-0.9685	1.7473	-0.0292	0.9986	1.8479
4℃	GhMPK23	-1.294	-2.1429	-2.6313	-0.5965	-2.0347	-2.1332	0.8621	2.2275	2.951
	GhMPK2	2.5596	1.9068	0.8683	4.8418	3.8563	0.9098	3.3947	6.124	1.7695
	GhMPK7	1.1858	-0.4025	-0.4301	-0.0477	0.25	-2.459	-2.0755	1.7183	-0.31
	GhMPK22	0.2859	1.2088	-0.8793	1.7097	0.3639	-0.8488	-0.1011	0.1738	-1.4626
	GhMPK28	0.3092	0.4471	1.3635	-1.0532	2.1099	2.7069	0.1939	0.1157	-1.4317
	GhMPK11	0	1.585	3.2494	2.585	2	0.8914	5.0741	1.0054	5.1333
	GhMPK19	3.3219	7.6371	2.7149	3.8074	3.724	0.278	2.6187	-1.8479	1.1423
	GhMPK15	-0.8826	0.9708	1.5845	2.2954	1.0477	1.1456	3.6346	1.6998	1.1361
	GhMPK24	0.9973	0.9606	0.797	0.4581	0.5562	0.4622	0.7642	1.7667	1.9471
	GhMKK3	-0.0001	-1.4835	-0.3662	-1.4014	-1.0929	-1.4804	-1.891	-1.864	-2.4362
	GhMKK1	-0.2745	-0.7153	-0.3935	-0.8898	-0.4073	-0.9043	-1.0075	-0.5909	-0.6877
	GhMKK2_1	0.3261	-0.2558	0.5008	-0.736	0.3554	-0.1627	0.0762	0.2144	0.2768
	GhMKK2_2	0.5425	-1.064	0.5158	-0.201	0.0976	-0.4839	-0.7123	-0.2216	-0.4837
	GhMKK6	1.9272	-0.3777	1.1751	-0.059	-0.6896	0.9466	1.7828	2.4014	1.9459
	GhMKK5	-0.0347	-0.4763	0.4936	0.5789	0.1135	0.2767	-0.0139	0.6346	-0.141
	GhMKK4	-0.0593	-0.4036	-0.2987	-0.3453	-0.2646	-0.5998	-1.0577	-1.2879	-1.6724
	GhMKK7	-1.1752	-0.7487	0.1465	-1.3142	1.9881	1.2395	-1.4674	2.4594	2.9047
	GhMKK10_1	-0.4833	-0.7756	1.6131	1.6715	1.4939	1.7531	2.0679	2.3429	1.9287
	GhMKK10_2	0.0504	-0.1069	0.4222	1.2487	0.9353	-0.2953	-0.0044	0.2787	0.3616
	GhMPK16	3.8193	2.6597	0.504	3.5577	2.358	1.1231	1.9842	0.7804	1.5411
	GhMPK18	-1.7283	2.7581	2.1649	-0.2697	2.1717	0.5825	5.6736	-1.7135	1.4639
	GhMPK10	3.5661	1.3854	0.4718	3.7256	0.2713	1.1026	-0.9071	1.1552	1.3933
	GhMPK27	-0.5933	0.5293	0.9497	1.7163	2.1081	2.0808	3.4997	-0.5296	4.6513
	GhMPK12	-3.1797	-2.5674	2.2265	0.2339	-2.1325	-2.9285	0.509	-2.3479	1.1896
	GhMPK3	1.4503	2.9884	0.6138	2.6989	3.1381	0.3474	4.2188	0.7965	4.2583
	GhMPK6	2.7167	0.9234	-0.5082	1.6315	-0.1227	-0.3661	-1.5056	-0.7572	-0.1859
	GhMPK9	0.7729	0.2507	1.2203	2.1008	-0.3018	0.0036	0.2074	-2.0066	-0.4788
	GhMPK13	-1.9405	-0.8777	0.4048	1.3323	-0.3928	-1.7558	-0.9253	-3.9811	1.1882
	GhMPK14	1	1.585	1.1825	4.585	11.5045	2.2801	2.3605	2.5811	5.3569
	GhMPK5	0.6589	0.4137	-0.7185	1.0351	1.6857	1.1057	0.8953	1.3367	1.712
	GhMPK25	1.9627	4.2987	1.1525	4.2191	3.5689	0.3512	4.5297	1.01	2.2554
	GhMPK8	4.7123	2.4665	-0.2637	3.4764	2.4843	-0.0026	0.9862	0.5321	1.1362
	GhMPK20	4.4528	2.4843	0.6858	2.4511	1.0179	1.1233	1.6725	0.246	0.8304
37℃	GhMPK23	2.4906	2.7885	0.4877	2.968	2.0625	1.8164	4.1201	1.4346	1.774
	GhMPK2	2.1125	0.3413	-0.5398	3.2153	3.1485	-0.8726	2.8711	0.2426	-1.5676
	GhMPK7	-0.4501	-1.3935	-3.0915	0.657	-0.6064	-3.762	0.2512	0.5074	1.1391
	GhMPK22	1.5761	1.3574	-0.6429	2.5833	1.2412	0.4656	2.7106	-0.0727	0.5456
	GhMPK28	-2.985	-0.2966	0.3755	-2.4393	-0.5428	0.371	3.4364	-3.0622	0.4093
	GhMPK11	0.0001	0.0001	0.0001	0.0001	0.0001	0.0001	0.0001	0.0001	0.0001
	GhMPK19	-0.5146	-0.152	-0.2256	3.3219	4.2503	1.3123	2.8304	0.0655	0.2612
	GhMPK15	-1.5365	-0.2465	-0.3782	-0.1266	0.2773	-0.2436	2.7033	-1.0673	1.9751
	GhMPK24	0.9341	2.1578	1.4983	2.9343	3.2251	2.3502	3.7547	2.6939	2.0002
	GhMKK3	-0.4876	-0.1146	-0.4712	-1.0997	-0.1668	-0.8643	-0.9777	-0.6702	-1.102
	GhMKK1	-0.5976	0.1712	-0.419	-0.4798	0.4438	-0.4981	-0.3027	0.1917	0.5144
	GhMKK2_1	-0.7146	-0.1402	-0.4957	-0.5974	-0.0106	-0.834	-0.3105	0.0699	-0.1187
	GhMKK2_2	-0.9228	-0.897	-0.5992	-1.2804	-0.4034	-1.2516	-0.8442	-0.4858	-0.8542
	GhMKK6	0.9649	1.0468	-0.5244	-0.9392	-1.6201	1.4427	-1.4714	-2.6374	-3.631
	GhMKK5	0.0008	-0.0016	-0.0675	-0.4794	0.6065	0.3578	-0.0748	0.5453	0.104
	GhMKK4	0.2261	0.16	-0.292	-0.4032	0.6212	0.2316	-0.5861	-0.1842	0.375
	GhMKK7	-1.3682	-0.7135	0.5694	2.8574	2.749	-1.0643	0.2662	1.7049	3.0766
	GhMKK10_1	-1.2612	-0.3656	-0.2962	-0.827	-1.1188	-1.1975	-1.1222	-2.4461	-1.05
	GhMKK10_2	-2.3843	-1.3493	-2.1016	-3.4826	-4.3141	-3.7585	-4.3047	-4.0553	-4.2056
	GhMPK16	5.1333	0.244	0.0545	1.5154	0.8479	0.2448	-0.2865	-0.4562	1.0816
	GhMPK18	3.8875	0.9254	1.7244	-1.127	1.8001	0.0683	-0.2605	-2.7771	0.6904
	GhMPK10	3.0502	0.4549	2.4421	4.9511	-1.7939	3.2136	1.9663	2.832	1.9236
	GhMPK27	1.0195	-1.5157	0.0152	0.6211	1.3698	0.9006	-2.2229	-0.8587	0.5545
	GhMPK12	-2.8567	-0.9988	0.4937	1.514	-2.0905	-0.5188	-0.1142	-0.296	3.6414
	GhMPK3	0.2195	-0.2651	-0.0548	0.8316	-0.4704	-0.5865	-1.3743	-0.222	-1.0997
	GhMPK6	1.688	0.6348	1.1022	1.9242	-0.0324	0.7854	-0.1071	-0.0341	1.9368
	GhMPK9	4.0566	2.6863	1.669	2.17	-0.291	1.2158	1.1894	2.048	0.9339
	GhMPK13	1.9411	4.2302	2.2424	2.9798	-3.4299	0.414	-0.4342	0.4433	1.1916
	GhMPK14	0	1.585	-4.0925	3.7004	8.2033	3.1424	-0.3612	-0.1325	0.1455
	GhMPK5	-1.5465	-1.4455	-0.7077	0.2405	2.5146	0.4467	0.3551	0.9738	2.4714
	GhMPK25	1.8712	0.9012	2.43	5.9632	4.0304	0.5037	0.1276	2.1949	0.3988
	GhMPK8	2.8842	-1.2719	-0.6572	2.3694	1.1258	-1.0978	-3.5631	1.131	-2.1375
	GhMPK20	2.1078	-0.4512	-0.292	1.1422	1.707	0.5597	0.5331	-0.4706	0.6301
Wounding	GhMPK23	1.6702	-0.7653	0.7509	2.3413	-0.7713	-0.3448	-1.7066	0.8685	1.6402
	GhMPK2	-1.1575	-0.1968	-0.141	2.1932	-1.0829	-1.1864	-2.3363	0.316	-1.8846
	GhMPK7	-2.017	-2.6057	-0.0305	1.9334	3.136	-0.3139	-1.3756	3.7373	0.3526
	GhMPK22	1.609	-0.4976	0.9402	1.922	-1.8561	1.0575	0.5754	0.5021	1.4478
	GhMPK28	-0.5146	0.2095	0.8989	-4.9195	-4.5456	0.2237	-0.3419	-3.7168	-2.3046
	GhMPK11	-1.737	-2.3219	-2.3855	-1.3219	-1	-1.0422	2.1925	-1.7231	1.7484
	GhMPK19	-0.3219	-1	-2.2488	-0.737	-0.6905	-2.0131	1.3775	-1.1018	-1.5937
	GhMPK15	-1.5946	0.8754	1.6726	1.2924	2.5303	1.4573	0.9469	0.7605	-0.8114
	GhMPK24	-1.7893	1.3617	1.8697	2.1278	3.4224	2.2038	1.9363	2.2747	1.3096
	GhMKK3	-0.4678	-0.7837	0.1048	-1.2386	-0.1041	-1.075	-1.1509	-1.0618	-1.4048
	GhMKK1	-0.3405	0.2633	0.2738	-0.6638	0.6279	-0.6014	-0.5309	0.0744	-0.7839
	GhMKK2_1	-0.0204	0.1644	0.8409	-0.2116	0.6441	-0.2027	-0.2681	0.5928	-0.3148
	GhMKK2_2	0.205	-0.707	1.0966	-0.4763	0.5411	-0.7522	-0.4936	-0.2665	-0.7138
	GhMKK6	0.4102	-0.1539	1.2957	-0.5244	-0.5711	0.6608	0.5167	0.3312	-1.2024
	GhMKK5	-0.2274	-0.6767	1.3538	-0.4095	0.355	-0.4387	-0.4425	0.3553	-0.6038
	GhMKK4	-0.3627	-0.0989	1.8726	-0.7596	0.3384	-0.3651	-0.9561	-1.6807	-1.2299
	GhMKK7	-0.8986	-1.002	-0.0031	1.149	2.1024	-1.1004	-0.6429	0.5361	-0.0976
	GhMKK10_1	1.5273	0.9884	1.9014	0.1646	0.6834	0.1356	0.6182	2.2477	0.146
	GhMKK10_2	-0.544	0.2107	0.4882	-0.6232	1.2905	-0.1102	0.2891	-0.8727	-0.4027
The expression level of MKK and MAPK genes were presented as the log2(T/CK). T and CK indictae the relative expression levels in stress-signal treatments and the corresponding controls, respectively. H, hours.
