# Supplementary material for: Integration analysis of MKK and MAPK family members highlights potential MAPK signaling modules in cotton
Source: Sci Rep. 2016 Jul 15;6:29781. doi: 10.1038/srep29781 (PMC4945917; doi:10.1038/srep29781)
Supplement: Supplementary Dataset S6 [file srep29781-s7.xls]

## Sheet: Sheet1
Supplementary Dataset 6. Oligonucleotide primers used in this study
Gene	Forward(5'-3')	Reverse(5'-3')	Purpose
MPK3	GCCATGGAGGCCAGTGAATTCATGGAAGGCGGTGGACCA	CAGCTCGAGCTCGATGGATCCTCACGGTTGCACATATTCCG	yeast two hybrid analysis( underlined EcoRI/BamHI enzyme sites)
MPK5	GCCATGGAGGCCAGTGAATTCATGGCAATACCAGTTGAGCCTC	CAGCTCGAGCTCGATGGATCCTTAGACACACACCTCACCATTAGCA	yeast two hybrid analysis( underlined EcoRI/BamHI enzyme sites)
MPK6	GCCATGGAGGCCAGTGAATTCATGGAAGGCGGAGGACCA	CAGCTCGAGCTCGATGGATCCTCACTGCTGCAGATATTCTGGG	yeast two hybrid analysis( underlined EcoRI/BamHI enzyme sites)
MPK7	GCCATGGAGGCCAGTGAATTCATGTTTGGCAAAGACTTTTTCACC	CAGCTCGAGCTCGATGGATCCTCATGGACATAGCAAAAGAAAACC	yeast two hybrid analysis( underlined EcoRI/BamHI enzyme sites)
MPK8	GCCATGGAGGCCAGTGAATTCATGGCAACGCTTGTGGAGC	CAGCTCGAGCTCGATGGATCCCTAAGCATTTGCAGAAAGAACCTCA	yeast two hybrid analysis( underlined EcoRI/BamHI enzyme sites)
MPK9	GCCATGGAGGCCAGTGAATTCATGGCTGACGTTGCTCCGG	CAGCTCGAGCTCGATGGATCCTTAAGCATAAGTTGGATTTACAGCCA	yeast two hybrid analysis( underlined EcoRI/BamHI enzyme sites)
MPK10	GCCATGGAGGCCAGTGAATTCATGGCAAGTACAAAAGAGTCAAGTTC	CAGCTCGAGCTCGATGGATCCTTAATGGATTGGATCTGGATTGAA	yeast two hybrid analysis( underlined EcoRI/BamHI enzyme sites)
MPK12	GCCATGGAGGCCAGTGAATTCATGGAGAATGAAGGAACGGCG	CAGCTCGAGCTCGATGGATCCTCATTCCGGCATCTTATCTTGA	yeast two hybrid analysis( underlined EcoRI/BamHI enzyme sites)
MPK13	GCCATGGAGGCCAGTGAATTCATGGCCAACGTTGCTCCG	CAGCTCGAGCTCGATGGATCCTTATCGAGCATAATCTGGATTCAGA	yeast two hybrid analysis( underlined EcoRI/BamHI enzyme sites)
MPK14	GCCATGGAGGCCAGTGAATTCATGGCAACTCCAATTGAGCCC	CAGCTCGAGCTCGATGGATCCTTAGAGGCACACCCCGCC	yeast two hybrid analysis( underlined EcoRI/BamHI enzyme sites)
MPK15	GCCATGGAGGCCAGTGAATTCATGCAGCAGGATCAGTGGAAG	CAGCTCGAGCTCGATGGATCCCTAAACTGTACCTACAGTCCTATGGGC	yeast two hybrid analysis( underlined EcoRI/BamHI enzyme sites)
MPK16	GCCATGGAGGCCAGTGAATTCATGTCAATGGAGTCAACCGGAA	CAGCTCGAGCTCGATGGATCCTCAATGAATTGGGTCTGGATTGA	yeast two hybrid analysis( underlined EcoRI/BamHI enzyme sites)
MPK18	GCCATGGAGGCCAGTGAATTCATGTCAATGGGGTCAGGGGA	CAGCTCGAGCTCGATGGATCCTTAATACATTGGGTCTGGATTGAATT	yeast two hybrid analysis( underlined EcoRI/BamHI enzyme sites)
MPK19	GCCATGGAGGCCAGTGAATTCATGAATACGAATGGCTTAAGGTGTAT	CAGCTCGAGCTCGATGGATCCCTAATACATCCTTGTCATGCCATACTG	yeast two hybrid analysis( underlined EcoRI/BamHI enzyme sites)
MPK20	GCCATGGAGGCCAGTGAATTCATGGCGACGCTTGTGGAGC	CAGCTCGAGCTCGATGGATCCCTAAGCATTGGCAGATACAGCCT	yeast two hybrid analysis( underlined EcoRI/BamHI enzyme sites)
MPK23	GCCATGGAGGCCAGTGAATTCATGGCGATGCTTGTCGAGC	CAGCTCGAGCTCGATGGATCCCTAAGCATTTGCAGATGCAGCC	yeast two hybrid analysis( underlined EcoRI/BamHI enzyme sites)
MPK22	GCCATGGAGGCCAGTGAATTCATGGGGGCAAGTGGCAGT	CAGCTCGAGCTCGATGGATCCTCAAGCATTAAGATTTGCAACCTT	yeast two hybrid analysis( underlined EcoRI/BamHI enzyme sites)
MPK25	GCCATGGAGGCCAGTGAATTCATGGCAATGCCGGTGGAG	CAGCTCGAGCTCGATGGATCCCTAAAACAATGTGGTGTAAGCATTTG	yeast two hybrid analysis( underlined EcoRI/BamHI enzyme sites)
MPK26	GCCATGGAGGCCAGTGAATTCATGTCAATAGAATCAAGGTCTGGGT	CAGCTCGAGCTCGATGGATCCTCAATGAATTGGTTCTGTATTGAACTT	yeast two hybrid analysis( underlined EcoRI/BamHI enzyme sites)
MPK27	GCCATGGAGGCCAGTGAATTCATGAAAAAGGAAATGGGGAGTACA	CAGCTCGAGCTCGATGGATCCTTAATGGACTGGATCTGGATTGAA	yeast two hybrid analysis( underlined EcoRI/BamHI enzyme sites)
MPK28	GCCATGGAGGCCAGTGAATTCATGGGGGGAAGTGGAAGTCTC	CAGCTCGAGCTCGATGGATCCTCACGCATTGATAGCTGCAACC	yeast two hybrid analysis( underlined EcoRI/BamHI enzyme sites)
MKK1	ATGGCCATGGAGGCCGAATTCATGAAGAAGGGAAAGGGAATTGT	CTAGTTATGCGGCCGCTGCAGTTAAGGGTTAACTTTGGCCTTGTC	yeast two hybrid analysis( underlined EcoRI/PstI enzyme sites)
MKK2_2	ATGGCCATGGAGGCCGAATTCATGACGAAAGGAAAGGGTATTTTAA	CTAGTTATGCGGCCGCTGCAGCTAAAGTGTTGCGAGCAGTGATCC	yeast two hybrid analysis( underlined EcoRI/PstI enzyme sites)
MKK3	ATGGCCATGGAGGCCGAATTCATGTCGGGATTAGAAGAGTTAAGGA	CTAGTTATGCGGCCGCTGCAGCTATTGAATAATGTAAAGCTCTTGTTTAGC	yeast two hybrid analysis( underlined EcoRI/PstI enzyme sites)
MKK4	ATGGCCATGGAGGCCGAATTCATGAGACCCAATCAACATTCTCAA	CTAGTTATGCGGCCGCTGCAGTCAAGCAACCTGATTTTGTCCTC	yeast two hybrid analysis( underlined EcoRI/PstI enzyme sites)
MKK5	ATGGCCATGGAGGCCGAATTCATGAGACCCAATCACCAACCAC	CTAGTTATGCGGCCGCTGCAGCTAAGAAGAAAGAGGAGGTGGAGG	yeast two hybrid analysis( underlined EcoRI/PstI enzyme sites)
MKK6	ATGGCCATGGAGGCCGAATTCATGAAGAGCAAGAAGCCATTGAA	CTAGTTATGCGGCCGCTGCAGTTATCTTGGGTAATTCACAGGAGGT	yeast two hybrid analysis( underlined EcoRI/PstI enzyme sites)
MKK7	ATGGCCATGGAGGCCGAATTCATGGCCGTAGTTCGTGAACG	CTAGTTATGCGGCCGCTGCAGTCAGTTGTCGGCTGACGCC	yeast two hybrid analysis( underlined EcoRI/PstI enzyme sites)
MKK10_1	ATGGCCATGGAGGCCGAATTCATGGCACTAGTTAGGGAGAGAAGG	CTAGTTATGCGGCCGCTGCAGTCATCGCAATTCAAAAGTGCC	yeast two hybrid analysis( underlined EcoRI/PstI enzyme sites)
MKK1	CCGCCTATTAAGCCATCA	GCACAATTCCACCATTACC	QRT-PCR expression analysis
MKK2_1	CAATCCTCTCAGTGTCCATA	CATCCATCCATATACTCCAA	QRT-PCR expression analysis
MKK2_2	GGAGTATATGGATGGTGGAT	ACGGTGGATAATGTGTCTT	QRT-PCR expression analysis
MKK3	GGTTCACAGAGACATCAAG	ATCAGCAGGATAAGAATAACTC	QRT-PCR expression analysis
MKK4	AACGGTAACGCTAACTCT	GGACGGTGGATGACTTTA	QRT-PCR expression analysis
MKK5	GGCTCTACGATGGTTACG	GGTGGCTGAGACATACAA	QRT-PCR expression analysis
MKK6	TGCTTGAATGTGCTATTGG	TCTTTAGGGTTCTTCTTTATGC	QRT-PCR expression analysis
MKK7	GGAGTTAGCAAGATGATGAC	TCGTAGTTACCACCGTTAG	QRT-PCR expression analysis
MKK10_1	TTACAATACCTACACGGAATG	TGCCTACGACAATCTTACT	QRT-PCR expression analysis
MKK10_2	GACTCCGTTTATCCCTACC	TAGACAGTGCCACCATTG	QRT-PCR expression analysis
histone3	GAAGCCTCATCGATACCGTC	CTACCACTACCATCATGG	Reference gene for QRT-PCR analysis
						EcoRI
						BamHI
